# Supplementary material for: On the Chronological Structure of the Solutrean in Southern Iberia
Source: PLoS One. 2015 Sep 10;10(9):e0137308. doi: 10.1371/journal.pone.0137308 (PMC4565679; doi:10.1371/journal.pone.0137308)
Supplement: S2 File — Start boundaries (Appendix A). End boundaries (Appendix B). (XLSX) [file pone.0137308.s002.xlsx]

## Sheet: Appendix A - Start Boundaries
		Lower				Middle						Upper								Solutreo-Gravettian
		La Boja	Nerja	Parpallo	Mallaetes	Caldeirao	Lagar Velho	Mallaetes	Nerja	Vale Almoinha	Bajondillo	Caldeirao	Cendres	Gorhams	Salemas	La Boja	Vale Boi	Parpallo	Mallaetes	Ambrosio	La Boja	Mallaetes	Parpallo	Nerja	Cendres	Bajondillo
Lower	La Boja	0	0.3325	0.9131	0.572	0.8676	0.9786	0.9446	0.9985	0.7379	0.9451	0.9999	0.9995	0.9398	0.9589	0.9934	0.9632	0.9998	0.9993	0.9824	1	1	1	1	1	1
	Nerja	0.6675	0	0.9394	0.7019	0.9181	0.9878	0.9688	0.9971	0.7825	0.9642	0.9978	0.9976	0.9547	0.9714	0.9913	0.9772	0.9977	0.9972	0.9863	0.9979	0.9979	0.9979	0.9979	0.9979	0.9984
	Parpallo	0.08685	0.06056	0	0.16355	0.3518	0.461	0.4467	0.9183	0.31058	0.6673	0.9825	0.9802	0.8252	0.5624	0.825	0.3288	0.9297	0.814	0.6596	1	0.9792	0.9982	0.9995	1	0.9997
	Mallaetes	0.428	0.29811	0.8365	0	0.764	0.8766	0.8444	0.9861	0.6534	0.8989	0.9989	0.9973	0.9208	0.8897	0.9688	0.8156	0.9945	0.9799	0.9402	1	0.9995	1	1	1	1
Middle	Caldeirao	0.13237	0.08188	0.6482	0.23598	0	0.6456	0.6091	0.9579	0.4383	0.7782	0.9964	0.9918	0.8656	0.7229	0.9133	0.492	0.9816	0.9327	0.8335	1	0.9985	0.9999	1	1	1
	Lagar Velho	0.021392	0.01216	0.539	0.12337	0.3544	0	0.4705	0.9393	0.3205	0.709	0.9942	0.9882	0.8375	0.6183	0.8753	0.29984	0.9717	0.8969	0.7598	1	0.9974	0.9998	0.9999	1	0.9999
	Mallaetes	0.05537	0.031159	0.5533	0.15564	0.3909	0.5295	0	0.9385	0.3465	0.7128	0.9919	0.987	0.8406	0.6281	0.8711	0.3711	0.9612	0.8795	0.7427	1	0.9942	0.9996	0.9999	1	0.9999
	Nerja	0.001467	0.002879	0.08173	0.013924	0.04209	0.06066	0.06151	0	0.03769	0.17893	0.4742	0.523	0.4236	0.09771	0.21858	0.03236	0.3211	0.19431	0.1119	0.9676	0.3557	0.5929	0.8851	0.9705	0.9865
	Vale Almoinha	0.2621	0.21748	0.6894	0.3466	0.5617	0.6795	0.6535	0.9623	0	0.8068	0.9969	0.9929	0.8843	0.7528	0.9222	0.537	0.9844	0.9405	0.853	1	0.9989	1	1	1	1
	Bajondillo	0.0549	0.0358	0.3327	0.10112	0.22177	0.29097	0.28721	0.8211	0.19317	0	0.894	0.9117	0.7339	0.3786	0.6383	0.20187	0.7691	0.597	0.4378	0.9848	0.8403	0.9474	0.9762	0.9856	0.9953
Upper	Caldeirao	0.000084	0.002165	0.017483	0.001143	0.003596	0.005794	0.008057	0.5258	0.003066	0.10604	0	0.6023	0.4621	0.025182	0.10937	0.001683	0.23604	0.0808	0.019516	0.9888	0.24836	0.6665	0.9581	0.9978	0.9912
	Cendres	0.00049	0.002424	0.019752	0.002749	0.008172	0.011836	0.013048	0.477	0.007099	0.08834	0.3977	0	0.4165	0.026841	0.07849	0.005706	0.17842	0.07193	0.025582	0.9854	0.17154	0.5514	0.9474	0.9979	0.9895
	Gorhams	0.06022	0.04534	0.17484	0.07916	0.13438	0.1625	0.15937	0.5764	0.11567	0.26606	0.5379	0.5835	0	0.19386	0.30462	0.13282	0.3992	0.28676	0.21206	0.982	0.4255	0.645	0.9366	0.9898	0.9901
	Salemas	0.04109	0.028591	0.4376	0.11027	0.27711	0.3817	0.3719	0.9023	0.24717	0.6214	0.9748	0.9732	0.8061	0	0.794	0.23154	0.9129	0.7804	0.6071	0.9998	0.9679	0.9941	0.999	1	0.9996
	La Boja	0.006644	0.008666	0.17498	0.031167	0.08673	0.12467	0.12889	0.7814	0.07778	0.3617	0.8906	0.9215	0.6954	0.20602	0	0.06185	0.6741	0.4106	0.23889	0.9995	0.7891	0.9783	0.9953	0.9999	0.9983
	Vale Boi	0.03684	0.022805	0.6712	0.18444	0.508	0.7002	0.6289	0.9676	0.463	0.7981	0.9983	0.9943	0.8672	0.7685	0.9382	0	0.993	0.9683	0.8967	1	0.9994	0.9997	0.9999	1	1
	Parpallo	0.000174	0.002298	0.07028	0.005469	0.018394	0.028276	0.03877	0.6789	0.015616	0.23095	0.764	0.8216	0.6008	0.08714	0.3259	0.007024	0	0.23609	0.08997	0.9938	0.5962	0.8913	0.9757	0.9956	0.9955
	Mallaetes	0.000709	0.002766	0.18601	0.020103	0.06734	0.10309	0.12054	0.8057	0.05953	0.403	0.9192	0.9281	0.7132	0.21957	0.5894	0.03167	0.7639	0	0.26536	0.9904	0.8921	0.9725	0.9843	0.9907	0.9968
Solutreo-Gravettian	Ambrosio	0.017567	0.013746	0.3404	0.0598	0.16647	0.24016	0.25726	0.8881	0.14704	0.5622	0.9805	0.9744	0.7879	0.3929	0.7611	0.10327	0.91	0.7346	0	1	0.9858	0.9991	0.9996	1	0.9997
	La Boja	0	0.00207	0.000028	0.000001	0.000001	0.000019	0.000005	0.03238	0	0.015177	0.011197	0.014628	0.017979	0.000171	0.000465	0.000018	0.006188	0.009586	0.000011	0	0.026967	0.05605	0.15982	0.534	0.9186
	Mallaetes	0.000005	0.002139	0.020759	0.000526	0.001543	0.002603	0.005804	0.6443	0.001073	0.15968	0.7516	0.8285	0.5745	0.03207	0.21092	0.00063	0.4038	0.10787	0.014235	0.973	0	0.9152	0.9612	0.9744	0.9847
	Parpallo	0	0.002076	0.00178	0.000024	0.000075	0.000242	0.000421	0.4071	0.000048	0.0526	0.3335	0.4486	0.355	0.005899	0.021707	0.00026	0.10868	0.027494	0.000904	0.9439	0.08477	0	0.8607	0.9529	0.9816
	Nerja	0	0.002071	0.000458	0.000015	0.000028	0.000095	0.000135	0.11485	0.000019	0.023829	0.04195	0.05258	0.06342	0.00101	0.004657	0.000077	0.024251	0.015705	0.000379	0.8402	0.03878	0.13927	0	0.8198	0.9572
	Cendres	0	0.00207	0	0	0	0.000015	0	0.029547	0	0.014351	0.002172	0.00212	0.010209	0.000029	0.000138	0.000027	0.004447	0.00932	0	0.466	0.025588	0.04715	0.18016	0	0.9128
	Bajondillo	0	0.001608	0.000269	0.000012	0.000041	0.000072	0.000103	0.013517	0.000041	0.004743	0.008757	0.010519	0.009944	0.000394	0.001732	0.000014	0.004546	0.003194	0.000281	0.08137	0.015293	0.018357	0.0428	0.08721	0

## Sheet: Appendix B - End Boundaries
		Lower				Middle						Upper								Solutreo-Gravettian
		La Boja	Nerja	Parpallo	Mallaetes	Caldeirao	Lagar Velho	Mallaetes	Nerja	Vale Almoinha	Bajondillo	Caldeirao	Cendres	Gorhams	Salemas	La Boja	Vale Boi	Parpallo	Mallaetes	Ambrosio	La Boja	Mallaetes	Parpallo	Nerja	Cendres	Bajondillo
Lower	La Boja	0	0.5789	0.9042	0.3589	0.9493	0.9133	0.8354	0.997	0.9761	0.9956	0.9998	1	1	0.9999	0.9976	0.9969	0.9948	0.9711	0.9999	1	0.999	1	0.9979	1	1
	Nerja	0.4211	0	0.773	0.30031	0.8321	0.7802	0.6899	0.9822	0.8968	0.9755	0.9964	0.9925	0.9978	0.9957	0.9714	0.9561	0.9454	0.869	0.9812	0.9977	0.9571	0.9921	0.9956	0.9979	1
	Parpallo	0.09581	0.22699	0	0.06305	0.6184	0.4816	0.3294	0.9835	0.7706	0.9606	0.9979	0.9976	1	0.9981	0.977	0.9454	0.9259	0.7294	0.9913	1	0.963	0.9974	0.9978	1	1
	Mallaetes	0.6411	0.6997	0.937	0	0.9742	0.9468	0.8821	0.9976	0.9915	0.998	0.9999	1	1	1	0.9983	0.9996	0.9987	0.9885	1	1	1	1	0.998	1	1
Middle	Caldeirao	0.0507	0.16789	0.3817	0.025777	0	0.3617	0.21563	0.9748	0.6892	0.9432	0.9975	0.9985	1	0.9967	0.9564	0.9038	0.8777	0.6192	0.9839	1	0.9231	0.9973	0.9978	1	1
	LagarVelho	0.08667	0.21983	0.5184	0.05323	0.6383	0	0.345	0.9479	0.7784	0.9443	0.9824	0.9603	0.9983	0.9805	0.935	0.9144	0.8918	0.7449	0.9441	0.9966	0.916	0.9668	0.9815	0.9934	1
	Mallaetes	0.16459	0.31008	0.6706	0.11791	0.7844	0.655	0	0.9906	0.8855	0.9804	0.9981	0.9963	1	0.9985	0.9909	0.9838	0.9737	0.8777	0.9942	0.9999	0.9901	0.997	0.9969	0.9998	1
	Nerja	0.003032	0.017804	0.01654	0.0024	0.025189	0.05208	0.009427	0	0.25003	0.689	0.9221	0.5015	0.9977	0.8902	0.3487	0.3268	0.16269	0.04825	0.29127	0.9977	0.16972	0.6188	0.9704	0.9976	0.9999
	Vale Almoinha	0.023906	0.10316	0.22942	0.008473	0.31079	0.22161	0.11451	0.75	0	0.8123	0.8972	0.7714	0.9994	0.8849	0.7065	0.6708	0.6124	0.4035	0.7192	0.9979	0.6491	0.8147	0.8896	0.9666	1
	Bajondillo	0.00438	0.024467	0.03936	0.002026	0.0568	0.05574	0.01963	0.31102	0.18767	0	0.5794	0.3241	0.8703	0.5621	0.25505	0.25015	0.17235	0.08133	0.25342	0.8212	0.19628	0.4217	0.5583	0.7572	0.9985
Upper	Caldeirao	0.000189	0.003634	0.00207	0.000076	0.002549	0.017623	0.001918	0.07791	0.10284	0.4206	0	0.06814	0.9439	0.4624	0.06124	0.11249	0.022434	0.019468	0.03402	0.9005	0.04408	0.25051	0.4522	0.7923	0.9999
	Cendres	0.000014	0.007478	0.002356	0	0.001452	0.03969	0.003729	0.4985	0.22862	0.6759	0.9319	0	1	0.8963	0.29371	0.27672	0.08941	0.02696	0.18292	1	0.08885	0.5737	0.9713	0.9997	1
	Gorhams	0	0.002247	0	0	0	0.001689	0.000033	0.002268	0.000582	0.12965	0.05614	0.000045	0	0.08744	0.000035	0.003406	0.000052	0.005132	0.000882	0.28444	0.019184	0.03928	0.04116	0.24139	0.9967
	Salemas	0.000053	0.004282	0.001853	0	0.003302	0.019501	0.001483	0.10984	0.11508	0.4379	0.5376	0.10367	0.9126	0	0.08715	0.13235	0.03517	0.019487	0.05949	0.8818	0.05608	0.28401	0.5008	0.8071	0.9928
	La Boja	0.002393	0.028615	0.022956	0.00172	0.04361	0.06495	0.009087	0.6513	0.29351	0.7449	0.9388	0.7063	1	0.9129	0	0.4174	0.29136	0.05378	0.5345	1	0.30927	0.7677	0.9597	0.9998	1
	Vale Boi	0.003064	0.04389	0.05458	0.000378	0.09623	0.08565	0.016169	0.6732	0.3292	0.7499	0.8875	0.7233	0.9966	0.8676	0.5826	0	0.4149	0.12207	0.6364	0.9925	0.4596	0.7807	0.8829	0.9747	1
	Parpallo	0.005165	0.05463	0.07407	0.001327	0.12234	0.10825	0.02626	0.8373	0.3876	0.8276	0.9776	0.9106	0.9999	0.9648	0.7086	0.5851	0	0.15054	0.8011	0.9999	0.5363	0.9252	0.9865	0.9996	1
	Mallaetes	0.028882	0.13099	0.27064	0.011455	0.3808	0.2551	0.12233	0.9517	0.5965	0.9187	0.9805	0.973	0.9949	0.9805	0.9462	0.8779	0.8495	0	0.9693	0.9931	0.9216	0.9772	0.9802	0.9906	0.9999
Solutreo-Gravettian	Ambrosio	0.000068	0.018831	0.008655	0	0.01614	0.0559	0.005753	0.7087	0.2808	0.7466	0.966	0.8171	0.9991	0.9405	0.4655	0.3636	0.19891	0.030692	0	0.9986	0.19357	0.8172	0.9815	0.9969	1
	La Boja	0	0.002265	0	0	0	0.003405	0.000055	0.002292	0.00214	0.17876	0.09954	0.000034	0.7156	0.11817	0.000001	0.007493	0.000106	0.006949	0.001418	0	0.02129	0.05733	0.05902	0.31029	0.9975
	Mallaetes	0.001029	0.04291	0.03703	0.000018	0.07695	0.08402	0.009858	0.8303	0.3509	0.8037	0.9559	0.9112	0.9808	0.9439	0.6907	0.5404	0.4637	0.07842	0.8064	0.9787	0	0.9154	0.9615	0.976	0.9974
	Parpallo	0.000018	0.007852	0.002619	0	0.002719	0.03322	0.003026	0.3812	0.18534	0.5783	0.7495	0.4263	0.9607	0.716	0.2323	0.21932	0.07484	0.022777	0.18277	0.9427	0.08458	0	0.7391	0.9032	0.9998
	Nerja	0.002057	0.004443	0.002238	0.002019	0.002224	0.018484	0.003147	0.029624	0.11038	0.4417	0.5478	0.028663	0.9588	0.4992	0.04033	0.11711	0.013453	0.019832	0.018516	0.941	0.03847	0.26089	0	0.8825	0.9992
	Cendres	0	0.002138	0	0	0	0.006598	0.000235	0.002398	0.03344	0.24277	0.20773	0.000331	0.7586	0.19292	0.000205	0.025323	0.000395	0.009372	0.003129	0.6897	0.023956	0.09677	0.11747	0	0.9938
	Bajondillo	0	0.000035	0	0	0	0.000001	0	0.000068	0	0.001479	0.000125	0	0.003309	0.007165	0	0	0	0.000116	0	0.002499	0.002575	0.000222	0.000848	0.006196	0
